# Supplementary material for: Seamless trials in oncology: A cross-sectional analysis of characteristics and reporting
Source: PLoS One. 2024 Dec 3;19(12):e0312797. doi: 10.1371/journal.pone.0312797 (PMC11614237; doi:10.1371/journal.pone.0312797)
Supplement: S1 File — (XLSX) [file pone.0312797.s003.xlsx]

## Sheet: Arkusz1
NCT ID	Link to the study	Phase (as reported in “Phase” section in “Study Overview”)	Phase with respect to the whole study record description	For Phase 1 - "expansion cohort" directly mentioned in study description	For Phase 1/2 - check if it meets our criteria for Phase 1 with expansion cohort(s)	For studies which has an expansion cohort directly mentioned indicate where this word appear	The description of the study lists its individual stages	Randomization	Interventional model	Masking	Funder type	Study start date (DD.MM.YYYY)	Primary completion date (DD.MM.YYYY)	Study completion date (DD.MM.YYYY)	Number of enrolled participants	Study population age	Mechanism of action of the drug(s) [per whole study; mixed - if drugs were from different group]	Number of drugs evaluated in the study per whole study	Type of cancer	Number of cancer types	Bladder Cancer	Breast Cancer	Head and neck cancer (including Tongue Cancer or Nasopharyngeal Cancer)	Colon and Rectal Cancer (Combined)	Gastric Cancer or Gastroesophageal Cancer or Gastrointestinal Cancer	Endometrial Cancer or Cervical Cancer	Ovarian Cancer (or Fallopian Tube, or Peritoneal Cancer)	Kidney Cancer	Leukemia (All Types)	Myelodysplastic Syndrome	Liver Cancer	Cholangiocarcinoma (Biliary Tract Cancer)	Lung Cancer	Melanoma	Skin cancer (other than melanoma)	Lymphoma (All types)	Multiple Myeloma	Pancreatic Cancer	Prostate Cancer	Thyroid Cancer	Sarcoma	Brain cancer (including glioma and glioblastoma)	Other	Number of trial's sites	Locations of trials' site(s) #1	Locations of trials' site(s) #2 (recruitment regions)	MTD or DLTs	If MTD/DLT(s) is an outcome - indicate whether this is an primary or secondary or both	RP2D
Automatically	Automatically	Automatically	Manually	Manually	Manually	Manually	Manually	Manually	Automatically	Manually	Automatically	Automatically	Automatically	Automatically	Automatically	Manually	Manually	Manually	Manually	Manually	Manually	Manually	Manually	Manually	Manually	Manually	Manually	Manually	Manually	Manually	Manually	Manually	Manually	Manually	Manually	Manually	Manually	Manually	Manually	Manually	Manually	Manually	Manually	Manually	Manually	Manually	Manually	Manually	Manually
		Variables:	Variables:	Variables:	Variables:	Variables:	Variables:	Variables:	Variables:	Variables:	Variables:					Variables:	Variables:	Variables:	Variables:	Variables:	Variables:	Variables:	Variables:	Variables:	Variables:	Variables:	Variables:	Variables:	Variables:	Variables:	Variables:	Variables:	Variables:	Variables:	Variables:	Variables:	Variables:	Variables:	Variables:	Variables:	Variables:	Variables:	Variables:	Variables:	Variables:	Variables:	Variables:	Variables:	Variables:
		Phase 1	Consistent	Yes	Yes, based on the description	1. Title (short or official)	Yes (in study overview/plan)	Non-randomized	Crossover	None (open label)	Industry					Pediatrics (birth - 17-year-old)	Cytotoxic therapy	Multiple agents	Solid	Single	yes	yes	yes	yes	yes	yes	yes	yes	yes	yes	yes	yes	yes	yes	yes	yes	yes	yes	yes	yes	yes	yes	yes	Multi-site	US	Africa	yes	primary	yes
		Phase 1/2	Discrepant	No	Yes, "expansion cohort" directly mentioned	2. Study Overview/Study description	Yes (in other sections)	Partially randomized	Factorial	Single blind	Partially industry					Adults (≥ 18 years old)	Immunotherapy	Single agent	Hematological	Multiple	no	no	no	no	no	no	no	no	no	no	no	no	no	no	no	no	no	no	no	no	no	no	no	Single-site	Non-US	Asia	no	secondary	no
				N/A	No	3. Arms and Interventions	No	Randomized	Parallel	At least double-blind	Non-industry					Both	Targeted therapy		Both		N/R	N/R	N/R	N/R	N/R	N/R	N/R	N/R	N/R	N/R	N/R	N/R	N/R	N/R	N/R	N/R	N/R	N/R	N/R	N/R	N/R	N/R	N/R		Multicenter including US	Australia		both
					N/A	4. Participation Criteria/Eligibility Criteria		N/A	Sequential	N/R							Mixed		N/R																										N/R	Europe		N/A
						5. Other			Single group								Other																													Noth America
									N/R																																					South America
																																														Mixed
																																														N/R
[truncated: 19 more columns]
